# Supplementary material for: Monitoring spatiotemporal changes in chaperone-mediated autophagy in vivo
Source: Nat Commun. 2020 Jan 31;11:645. doi: 10.1038/s41467-019-14164-4 (PMC6994528; doi:10.1038/s41467-019-14164-4)
Supplement: Supplementary file 3 — Supplementary Data 1 [file 41467_2019_14164_MOESM3_ESM.xlsx]

## Sheet: Sheet1
Statistic test details
Fig. 1d	Two-tailed unpaired t test
T	R	DF	95% CI	Effect size
6.579	0.7974	11	0.9706 to 1.947	3.76692
Fig. 1g left
Left	One-way ANOVA followed by Tukey's multiple comparisons test
F (DFn, DFd)	R	DF	95% CI	Effect size
F (2, 42) = 7.220	0.2558	42	0.2630 to 4.218	1.17927	Hepatocyte vs. Stellate
			-2.453 to 1.393	0.415614	Hepatocyte vs. Kupffer
			-4.619 to -0.9217	1.27494	Stellate vs.Kupffer
Middle	Two-way ANOVA followed by Sidak's multiple comparisons test
F (DFn, DFd)	T	95% CI	Effect size
F (1, 84) = 51.71	7.834	-11.58 to -5.744	2.03903	Hepatocyte
	2.644	-6.202 to -0.2342	2.51802	Stellate
	1.881	-4.670 to 0.6143	0.755688	Kupffer
Right	One-way ANOVA followed by Tukey's multiple comparisons test
F (DFn, DFd)	R	95% CI	Effect size
F (2, 40) = 23.17	0.5367	0.2161 to 2.311	-0.964	Hepatocyte vs. Stellate
		1.718 to 3.639	-2.19937	Hepatocyte vs. Kupffer
		0.4111 to 2.419	-1.94414	Kupffer vs. Stellate
Fig. 2c
Left	Two-tailed unpaired t test
F	T	R	DF	95% CI	Effect size
5.149	1.237	0.0926	15	-0.1381 to 0.5204	0.614542
Middle	Two-way ANOVA followed by Sidak's multiple comparisons test
F (DFn, DFd)	T	95% CI	Effect size
F (1, 69) = 14.51 (Fed vs. Starved)	0.1027	-4.443 to 4.061	0.614543	Glomeruli (Fed - Starved)
F (1, 69) = 22.22 (Glomeruli vs. tubules)	7.714	-10.24 to -5.556	1.85902	Tubules (Fed - Starved)
F (1, 69) = 13.17 (interaction)	0.747	-4.674 to 2.372	2.32785	Fed (Glomeruli - Tubules)
	6.064	-12.20 to -5.518	2.09361	Starved (Glomeruli - Tubules)
Right	Two-tailed unpaired t test
F	T	R	DF	95% CI	Effect size
4.534	0.1454	0.0003467	61	-1.850 to 2.140	0.0351733
Fig. 2f
left	Two-way ANOVA followed by Sidak's multiple comparisons test
F (DFn, DFd)	T	95% CI	Effect size
F (1, 48) = 22.01 (Fed vs. Starved)	3.27	-5.885 to -1.015	2.71737	WAT (FED - STARVED)
F (1, 48) = 94.04 (WAT vs. BAT)	3.41	-4.962 to -0.9555	1.00244	BAT (FED - STARVED)
F (1, 48) = 0.1293 (interaction)	6.969	-9.143 to -4.593	2.61554	FED (WAT-BAT)
	6.744	-8.560 to -4.194	3.44474	STARVED (WAT-BAT)
right	Two-way ANOVA followed by Sidak's multiple comparisons test
F (DFn, DFd)	T	95% CI	Effect size
F (1, 28) = 0.2163 (Fed vs. Starved)	2.822	1.088 to 12.28	-2.1513	WAT (FED - STARVED)
F (1, 28) = 2.932 (WAT vs. BAT)	2.164	-10.72 to 0.4697	0.863777	BAT (FED - STARVED)
F (1, 28) = 12.43 (interaction)	1.283	-2.558 to 8.633	-1.00842	FED (WAT-BAT)
	3.704	-14.37 to -3.177	1.4662	STARVED (WAT-BAT)
Fig. 2g	Two-tailed unpaired t test
F	T	R	DF	95% CI	Effect size
1.122	1.117	0.07236	16	-0.7290 to 2.353	0.52654
Fig. 2h
F	T	R	DF	95% CI	Effect size
5.547	1.312	0.09719	16	-0.2612 to 1.110	0.618584
Fig. 4f	One-way ANOVA followed by Dunnett's multiple comparisons test
top
F (DFn, DFd)	R	95% CI	Effect size
F (2, 45) = 6.410	0.2217	0.02838 to 2.458	-0.73385	CV vs. L1 PC
		0.6565 to 3.086	-1.20812	CV vs. L5 PP
bottom
F (DFn, DFd)	R	95% CI	Effect size
F (2, 33) = 0.3515	0.02086	-8.127 to 4.232	0.270426	CV vs. L1 PC
		-6.191 to 6.169	0.001733	CV vs. L5 PP
Fig. 4h	One-way ANOVA followed by Dunnett's multiple comparisons test
top starved
F (DFn, DFd)	R	95% CI	Effect size
F (2, 32) = 0.08106	0.00504	-2.818 to 3.999	-0.17404	CV vs. L1 PC
		-3.151 to 3.666	-0.07659	CV vs. L5 PP
bottom paraquat
F (DFn, DFd)	R	95% CI	Effect size
F (2, 32) = 0.01815	0.001133	-1.874 to 1.867	0.00154211	CV vs. L1 PC
		-1.741 to 2.000	-0.0607238	CV vs. L5 PP
Fig. 4i	One-way ANOVA followed by Dunnett's multiple comparisons test
F (DFn, DFd)	R	95% CI	Effect size
F (2, 35) = 86.34	0.8315	-14.13 to -9.819	4.76445	Fed vs. Starved
		-4.698 to -0.3823	1.19405	Fed vs. Paraquat
Fig. 5b	Two-tailed unpaired t test
F	T	R	DF	95% CI	Effect size
2.271	4.511	0.5924	14	2.426 to 6.824	2.25544
Fig. 5c
F	T	R	DF	95% CI	Effect size (Cohen's d)
1.154	5.842	0.6808	16	3.540 to 7.571	2.7537
Fig. 5d	Two-tailed unpaired t test
F	T	R	DF	95% CI	Effect size (Cohen's d)
1.538	4.221	0.5976	12	1.935 to 6.065	2.25593
Fig. 5e	Two-tailed unpaired t test
F	T	R	DF	95% CI	Effect size (Cohen's d)
2.856	6.174	0.7922	10	7.324 to 15.60	3.56468
Supplementary Fig. 1b	One-way ANOVA followed by Tukey's multiple comparisons test
F (DFn, DFd)	R	95% CI	Effect size (Cohen's d)
F (7, 24) = 19.34	0.8494	-22.05 to 9.136	6.26668	liver vs. cereb
		-19.78 to 11.40	2.90419	liver vs. cortex
		-41.01 to -9.825	4.42396	liver vs. heart
		-15.96 to 15.23	0.921719	liver vs. kidney
		-18.97 to 12.21	0.879981	liver vs. spleen
		-43.70 to -12.51	4.01514	liver vs. muscle TA
		-44.50 to -13.32	2.66892	liver vs. muscle GAS
Supplementary Fig. 1c	Two-way ANOVA followed by Sidak's multiple comparisons test
F (DFn, DFd)	T	DF	95% CI	Effect size (Cohen's d)	Fed VS. Starved
F (1, 28) = 0.4300	0.0002737	28	-70.46 to 70.47	-0.246183	Liver
	0.08814	28	-68.32 to 72.61	-1.69498	Brain
	0.07432	28	-68.66 to 72.28	-2.79372	Kidney
	0.1144	28	-73.25 to 67.68	3.59662	Pancreas
	1.119	28	-43.21 to 97.72	-0.89584	Heart
	2.837	28	-139.6 to 1.378	0.949064	S. Muscle
	0.06542	28	-72.06 to 68.87	1.93557	WAT
Supplementary Fig. 1d	One-way ANOVA followed by Tukey's multiple comparisons test
F (DFn, DFd)	R	DF	95% CI	Effect size (Cohen's d)
F (3, 8) = 0.7385	0.2169	8	-0.7137 to 0.3337	0.951665	Fed vs. Starved
		8	-0.4903 to 0.5571	-0.326668	Fed vs. Chloroquine
		8	-0.6036 to 0.4438	0.459662	Fed vs. Acetaminophen
Supplementary Fig. 1g	Two-way ANOVA followed by Sidak's multiple comparisons test
F (DFn, DFd)	T	DF	95% CI	Effect size (Cohen's d)	Fed - Starved
F (1, 32) = 24.27	1.036	32	-1.145 to 0.5447	1	Liver
	4.146	32	-2.045 to -0.3553	1.91338	Kidney
	0	32	-0.8447 to 0.8447	0	Spleen
	1.152	32	-1.178 to 0.5114	1.74078	Pancreas
	2.994	32	-1.711 to -0.02196	2.86251	Heart
	0.691	32	-1.045 to 0.6447	0.487467	Muscle
	3.8	32	-1.945 to -0.2553	3.39467	WAT
	0.1152	32	-0.8780 to 0.8114	0.15162	BAT
Supplementary Fig. 1h	One-way ANOVA followed by Tukey's multiple comparisons test
F (DFn, DFd)	R	DF	95% CI	Effect size (Cohen's d)
F (7, 16) = 6.344	0.7351	16	-1.231 to 0.09424	2.52469	Liver vs. Kidney
		16	-0.4124 to 0.9124	-0.95586	Liver vs. Spleen
		16	-0.6397 to 0.6851	-0.12552	Liver vs. Pancreas
		16	-1.062 to 0.2624	1.44857	Liver vs. Heart
		16	-0.6267 to 0.6981	-0.12801	Liver vs. Muscle
		16	-1.259 to 0.06627	2.87159	Liver vs. WAT
		16	-0.4481 to 0.8767	-0.90339	Liver vs. BAT
Supplementary Fig. 1i right	Two-tailed unpaired t test
T	R	DF	95% CI	Effect size (Cohen's d)
2.855	0.6708	4	0.6916 to 49.58	2.75455
Supplementary Fig. 1j	Two-tailed unpaired t test
T	R	DF	95% CI	Effect size (Cohen's d)
1.077	0.2248	4	-8.919 to 20.22	1.04427
Supplementary Fig. 2f	Two-way ANOVA followed by Sidak's multiple comparisons test
F (DFn, DFd)	T	DF	95% CI	Effect size (Cohen's d)	Fed - STARVED
F (1, 8) = 0.3400	0.01874	8	-0.4846 to 0.4912	-0.0761387	Hepatoc.
	0.8059	8	-0.3446 to 0.6312	-0.470051	Kuffer c.
Supplementary Fig. 2g	One-way ANOVA followed by Tukey's multiple comparisons test
F (DFn, DFd)	R	DF	95% CI	Effect size (Cohen's d)
F (2, 4) = 0.4791	0.1932	4	-1.402 to 0.9748	0.521652	mRNA vs. CMA puncta
		4	-2.114 to 1.247	1.42078	mRNA vs. Protein
		4	-1.900 to 1.460	0.809594	CMA puncta vs. Protein
Supplementary Fig. 3d	Two-tailed unpaired t test
Liver
F	T	R	DF	95% CI	Effect size (Cohen's d)
3.146	11.53	0.8925	16	9.625 to 13.96	5.43544
Kidney tubules
F	T	R	DF	95% CI	Effect size (Cohen's d)
2.564	7.223	0.7653	16	4.388 to 8.034	3.40532
Kidney glomerulus
F	T	R	DF	95% CI	Effect size (Cohen's d)
1.966	0.4687	0.01355	16	-0.5832 to 0.9143	0.221012
WAT
F	T	R	DF	95% CI	Effect size (Cohen's d)
135.3	6.147	0.7025	16	4.754 to 9.759	2.89806
Supplementary Fig. 4a	One-way ANOVA followed by Tukey's multiple comparisons test
Left Dendra
F (DFn, DFd)	R	DF	95% CI	Effect size (Cohen's d)
F (4, 80) = 11.25	0.3599	80	-137.2 to -45.34	1.91845	Ctr vs. 3MA
		80	-86.32 to 8.391	0.951455	Ctr vs. shATG7
		80	-127.0 to -28.74	1.52277	Ctr vs. Vps34i
		80	-134.2 to -43.50	1.75937	Ctr vs. CMA-Act
Middle LAMP1
F (DFn, DFd)	R	DF	95% CI	Effect size (Cohen's d)
F (4, 80) = 0.2640	0.01303	80	-268.0 to 210.9	0.093951	Ctr vs. 3MA
		80	-319.0 to 159.9	0.326848	Ctr vs. shATG7
		80	-273.6 to 205.3	0.111993	Ctr vs. Vps34i
		80	-303.2 to 175.7	0.248847	Ctr vs. CMA-Act
Right LC3
F (DFn, DFd)	R	DF	95% CI	Effect size (Cohen's d)
F (4, 70) = 71.63	0.8037	70	42.76 to 79.78	-2.83909	Ctr vs. 3MA
		70	50.82 to 87.84	-3.65016	Ctr vs. shATG7
		70	63.69 to 100.7	-4.19861	Ctr vs. Vps34i
		70	-18.51 to 18.51	0	Ctr vs. CMA-Act
Supplementary Fig. 4b	One-way ANOVA followed by Tukey's multiple comparisons test
Left green signal
F (DFn, DFd)	R	DF	95% CI	Effect size (Cohen's d)
F (3, 68) = 10.97	0.3262	68	-9.815 to 284.5	-0.77173	None No PS vs. PS 12h
		68	166.2 to 460.5	-2.67071	None No PS vs. PS12h-PQ12h
		68	-48.93 to 245.4	-0.51716	None No PS vs. PQ24h-PS12h
Right red signal
F (DFn, DFd)	R	DF	95% CI	Effect size (Cohen's d)
F (3, 68) = 14.70	0.3933	68	-64.52 to 33.85	1.57186	None No PS vs. PS 12h
		68	-90.63 to 7.743	1.47288	None No PS vs. PS12h-PQ12h
		68	-163.4 to -65.03	1.55629	None No PS vs. PQ24h-PS12h
Supplementary Fig. 5f	One-way ANOVA followed by Tukey's multiple comparisons test
F (DFn, DFd)	R	DF	95% CI	Effect size (Cohen's d)
F (2, 142) = 1.558	0.02147	142	-5.216 to 10.07	-0.15233	cv vs. L1 PC
		142	-11.27 to 4.500	0.191189	cv vs. L5 PP
		142	-13.62 to 2.001	0.343403	L1 PC vs. L5 PP
