# Supplementary material for: Monitoring spatiotemporal changes in chaperone-mediated autophagy in vivo
Source: Nat Commun. 2020 Jan 31;11:645. doi: 10.1038/s41467-019-14164-4 (PMC6994528; doi:10.1038/s41467-019-14164-4)
Supplement: Supplementary file 11 — Source Data [file 41467_2019_14164_MOESM11_ESM.xlsx]

## Sheet: Fig. 1
Fig. 1d
	None	CQ		Graph pad
	1.35	2.38		Unpaired t test		How big is the difference?		F test to compare variances		Data analyzed
	0.87	1.76		P value	<0.0001	Mean of column A	1	F, DFn, Dfd	4.639, 6, 5	Sample size, column A	6
	0.9	2.07		P value summary	****	Mean of column B	2.459	P value	0.1134	Sample size, column B	7
	1.06	2.57		Significantly different (P < 0.05)?	Yes	Difference between means (B - A) ± SEM	1.459 ± 0.2217	P value summary	ns
	0.69	2.67		One- or two-tailed P value?	Two-tailed	95% confidence interval	0.9706 to 1.947	Significantly different (P < 0.05)?	No
	1.13	3.34		t, df	t=6.579, df=11	R squared (eta squared)	0.7974
		2.42
Fig. 1g
left
	Hepatocytes	Stellate c.	Kuffer c.
	2.354	1	1.83333	ANOVA summary
	2.526	1.6	7.28571	F	7.22
	3.487	1	4.42857	P value	0.002
	4.045	1.4	3.66667	P value summary	**
	3.156	3.5	2.88889	Significant diff. among means (P < 0.05)?	Yes
	5.005	2.25	8.33333	R squared	0.2558
	6.769	1.66667	7.5
	5.835	0.5	3.83333	ANOVA table	SS	DF	MS	F (DFn, DFd)	P value
	6.535	1.75	6	Treatment (between columns)	66.63	2	33.31	F (2, 42) = 7.220	P=0.0020
	2.042	1.6	5	Residual (within columns)	193.8	42	4.614
	1.545	3	12	Total	260.4	44
	1.846	0	3
	6.4	3.4	2.83333	Tukey's multiple comparisons test	Mean Diff.	95.00% CI of diff.	Significant?	Summary	Adjusted P Value
		2	3.14286	Hepatocyte vs. Stellate	2.241	0.2630 to 4.218	Yes	*	0.0232	A-B
		1.2	0.666667	Hepatocyte vs. Kupffer	-0.5299	-2.453 to 1.393	No	ns	0.7824	A-C
			2.33333	Stellate vs. Kupffer	-2.77	-4.619 to -0.9217	Yes	**	0.0021	B-C
			1.66667
middle
	Fed			Starved																										mice
	Hepatocyte	Stellate	Kuffer	Hepatocyte	Stellate	Kuffer																								Two-way ANOVA	Ordinary
	2.354	1	1.83333	16.561	3.66667	8.33333		Two-way ANOVA	Ordinary																					Alpha	0.05
	2.526	1.6	7.28571	16.458	4	7		Alpha	0.05
	3.487	1	4.42857	18.969	8	5																								Source of Variation	% of total variation	P value	P value summary	Significant?
	4.045	1.4	3.66667	18.798	5.44444	5		Source of Variation	% of total variation	P value	P value summary	Significant?																		Interaction	17.14	0.0428	*	Yes
	3.156	3.5	2.88889	17.289	6	7.28571		Interaction	9.824	0.0002	****	Yes																		Row Factor	24.03	0.0172	*	Yes
	5.005	2.25	8.33333	17.424	7	5		Row Factor	18.12	<0.0001	****	Yes																		Column Factor	34.04	0.0016	**	Yes
	6.769	1.66667	7.5	19.362	5.2	2.85714		Column Factor	25.17	<0.0001	****	Yes
	5.835	0.5	3.83333	16.171	3	10.75																								Sidak's multiple comparisons test	Mean Diff.	95.00% CI of diff.	Significant?	Summary	Adjusted P Value
	6.535	1.75	6	10.962	4.33333	6.3		Sidak's multiple comparisons test	Predicted (LS) mean diff.	95.00% CI of diff.	Significant?	Summary	Adjusted P Value
	2.042	1.6	5	10.666	4.5	11		Fed - Starved																						Fed - Starved
	1.545	3	12	10.455	5	6.44444		Fed - Starved																						Hepatocyte	-9.963	-15.88 to -4.050	Yes	**	0.0016
	1.846	0	3	3.558	8	5.66667		Hepatocyte	-8.663	-11.58 to -5.744	Yes	****	<0.0001																	Stellate	-3.18	-9.093 to 2.733	No	ns	0.4117
	6.4	3.4	2.83333	3.553		11		Stetllete	-3.218	-6.202 to -0.2342	Yes	*	0.0304																	Kupffer	-1.863	-7.777 to 4.050	No	ns	0.7838
		2	3.14286	4.238		5		Kuffer	-2.028	-4.670 to 0.6143	No	ns	0.1825
		1.2	0.666667	5		4.5
			2.33333			5
			1.66667			4.75
right
	Hepatocytes	Stellate c.	Kuffer c.	ANOVA summary
	5.0213	2.12629	1.85397	F
	4.99004	2.31959	1.55733	P value	23.17
	5.75146	1.83634	1.11238	P value summary	<0.0001
	5.6997	3.15722	1.11238	Significant diff. among means (P < 0.05)?	****
	5.24213	3.47938	1.6209	R squared	Yes
	5.28302	4.05928	1.11238		0.5367
	5.87074	3.01546	0.635646	Tukey's multiple comparisons test
	4.9031	1.73969	2.39162	Hepatocytes vs. Stellate c.	Mean Diff.	95.00% CI of diff.	Significant?	Summary	Adjusted P Value
	3.32388	2.51289	1.4016	Hepatocytes vs. Kuffer c.	1.264	0.2161 to 2.311	Yes	*	0.0148	A-B
	3.23401	2.60954	2.44724	Stellate c. vs. Kuffer c.	2.679	1.718 to 3.639	Yes	****	<0.0001	A-C
	3.17017	2.89948	1.43373		1.415	0.4111 to 2.419	Yes	**	0.0039	B-C
	3.17017	4.63917	1.2607
	1.07885		2.44724
	1.07735		1.11238
			1.00114
			1.11238
			1.05676
							Yes	*	0.0148
							Yes	****	<0.0001
							Yes	**	0.0039
										A-B
										A-C
										B-C

## Sheet: Fig. 2
Fig. 2c
left
	Fed	Starved
	0	0.07			Unpaired t test		How big is the difference?		F test to compare variances		Data analyzed
	0.06	0.4			P value	0.235	Mean of column A	0.12	F, DFn, Dfd	5.149, 8, 7	Sample size, column A	8
	0	0			P value summary	ns	Mean of column B	0.3111	P value	0.0438	Sample size, column B	9
	0.17	0.29			Significantly different (P < 0.05)?	No	Difference between means (B - A) ± SEM	0.1911 ± 0.1545	P value summary	*
	0.23	0.17			One- or two-tailed P value?	Two-tailed	95% confidence interval	-0.1381 to 0.5204	Significantly different (P < 0.05)?	Yes
	0	0			t, df	t=1.237, df=15	R squared (eta squared)	0.0926
	0.5	0
	0	0.67
		1.2
middle
	Fed		Starved
	Glomeruli	Tubules	Glomeruli	Tubules
	0	2.67	0.07	10.15	Two-way ANOVA	Ordinary
	0.06	0.5	0.4	10	Alpha	0.05
	0	1	0	17.25
	0.17	1.67	0.29	8	Source of Variation	% of total variation	P value	P value summary	Significant?
	0.23	1.6	0.17	19.5	Interaction	8.665	0.0005	***	Yes
	0	1.8	0	12.33	Row Factor	14.62	<0.0001	****	Yes
	0.5	0.43	0	10.62	Column Factor	9.546	0.0003	***	Yes
	0	1.67	0.67	7.82
		1.2	1.2	9.64	ANOVA table	SS (Type III)	DF	MS	F (DFn, DFd)	P value
		1		22.33	Interaction	193	1	193	F (1, 69) = 13.17	P=0.0005
		1.63		10.63	Row Factor	325.6	1	325.6	F (1, 69) = 22.22	P<0.0001
		2.56		13.35	Column Factor	212.6	1	212.6	F (1, 69) = 14.51	P=0.0003
		1.75		14.5	Residual	1011	69	14.65
		1		11.75
		2.5		13.62	multiple comparisons test	Predicted (LS) mean diff.	95.00% CI of diff.	Significant?	Summary	Adjusted P Value
		0.7		12.83	Fed - Starved
		1.5		11.88	Glomeruli	-0.1911	-4.443 to 4.061	No	ns	0.9934
		0.1		16.18	Tubules	-7.897	-10.24 to -5.556	Yes	****	<0.0001
		0.75		11	Glomeruli - Tubules
		1		1.2	Fed	-1.151	-4.674 to 2.372	No	ns	0.7058
		1.18		3	Starved	-8.857	-12.20 to -5.518	Yes	****	<0.0001
		1.4		3.4
		0.17		2
		1.2		2.71
		1.5		3.14
		0.4		3.12
		1.44		1.83
				1.65
				0.44
right
		Fed	Starved
		13.64	9.63		Unpaired t test
		8.33	11.11		P value	0.8848
		9.18	8.64		P value summary	ns
		9	14		Significantly different (P < 0.05)?	No
		13.83	8.71		One- or two-tailed P value?	Two-tailed
		11.14	7.4		t, df	t=0.1454, df=61
		14.71	10.38
		11.63	7.92
		11.91	11.43
		10	8.9
		9.8	10.56
		8	11.64
		9.6	9.25
		12.38	9.45
		11.18	10.11
		9.43	9.5
		16.33	14.14
		8.17	7
		10.89	5.5
		14.8	12.67
		11	23.5
		12.33	26
		8.8	7
		10.5	10.5
		9.71	6.17
		14.5	4
		6.4	6.25
		9.33	15.75
		7.8	22.5
		9.75	7.2
		7.83	10.29
		11.43
Fig. 2f
left
	FED		STARVED
	WAT	BAT	WAT	BAT
	0.859504	10	4.17986	11.8	Two-way ANOVA	Ordinary
	1.05517	6.778	7.73333	11.455	Alpha	0.05
	2.43103	7.364	5.29688	11
	1.15385	6.583	2.36364	11	Source of Variation	% of total variation	P value	P value summary	Significant?
	0.543	6.462	3.211	12.889	Interaction	0.07907	0.7207	ns	No
	1.042	10.8	5.862	12.2	Row Factor	57.5	<0.0001	****	Yes
	0.637	19.071	4.796	7.375	Column Factor	13.46	<0.0001	****	Yes
	2.621	10.077	3.531	15.909
	1.54	7	2.892	12.375	multiple comparisons test	Predicted (LS) mean diff.	95.00% CI of diff.	Significant?	Summary	Adjusted P Value
	0.79	8.545	5.791	12.444
		8.4	6.23	11.545	WAT - BAT
		5.6		10.4	FED	-6.868	-9.143 to -4.593	Yes	****	<0.0001
		5.8		10.286	STARVED	-6.377	-8.560 to -4.194	Yes	****	<0.0001
		6.8		9.857	FED - STARVED
		2.75		8.167	WAT	-3.45	-5.885 to -1.015	Yes	**	0.004
				8.8	BAT	-2.959	-4.962 to -0.9555	Yes	**	0.0027
right
	FED		STARVED
	WAT	BAT	WAT	BAT
	19.2404	7.76459	2.07142	11.1726	Two-way ANOVA	Ordinary					multiple comparisons test	Mean Diff.	95.00% CI of diff.	Significant?	Summary	Adjusted P Value
	13.4264	12.304	3.65579	22.0964	Alpha	0.05
	10.1927	11.4596	10.2828	25.6328							Fed - Starved
	9.93679	9.1181	10.05	2.24957	Source of Variation	% of total variation	P value	P value summary	Significant?		WAT	6.684	1.088 to 12.28	Yes	*	0.0173
	13.8597	5.61512	6.3479	10.1593	Interaction	28.53	0.0015	**	Yes		BAT	-5.126	-10.72 to 0.4697	No	ns	0.0767
	9.23981	10.0058	6.92625	18.8622	Row Factor	6.728	0.0979	ns	No		wat - bat
	15.837	11.4114	5.8596	21.775	Column Factor	0.4964	0.6455	ns	No		fed	3.039	-2.557 to 8.635	No	ns	0.3759
	13.8597	13.614	6.92625	10.3547							starved	-8.771	-14.37 to -3.175	Yes	**	0.0018
Fig. 2g
	Fed	Starved
	1.19	2.29	Unpaired t test
	0.21	1.26	P value	0.2804
	1.12	0.85	P value summary	ns
	3.04	4.95	Significantly different (P < 0.05)?	No
	1.25	3.24	One- or two-tailed P value?	Two-tailed
	3.27	1.14	t, df	t=1.117, df=16
	0.27	1.92
	1.01	5.17
	4.56	2.41
Fig. 2h
	Fed	Starved
	0.71	0.32	Unpaired t test
	0.34	2.14	P value	0.2079
	0.21	2.42	P value summary	ns
	0.04	0.51	Significantly different (P < 0.05)?	No
	0.33	0.28	One- or two-tailed P value?	Two-tailed
	0.8	0.34	t, df	t=1.312, df=16
	0.43	1.56
	0.13	0.12
	1.23	0.35

## Sheet: Fig. 4
Fig. 4f (top)
	CV	L1 PC	L5 PP
	1.67	0.69	0.94	ANOVA summary
	2.13	1	0.76	F	6.41
	2.5	1.64	0.95	P value	0.0036
	5.14	2	1	P value summary	**
	1.11	0.2	1.06	Significant diff. among means (P < 0.05)?	Yes
	2.25	0.54	1.61	R square	0.2217
	7.22	2.87	0.58
	0.6	0.27	0.31	Dunnett's multiple comparisons test	Mean Diff.	95.00% CI of diff.	Significant?	Summary	Adjusted P Value	A-?
	3.75	4.86	4.14	CV vs. L1 PC	1.243	0.02838 to 2.458	Yes	*	0.0442	B	L1 PC
	7	4.76	3.29	CV vs. L5 PP	1.871	0.6565 to 3.086	Yes	**	0.002	C	L5 PP
	2.5	1.14	1.43
	2.25	1.21	0.58
	2.5	2.38	0.74
	2.91	2.5	0.67
	4.5	2.5	0.89
	1.8	1.38	0.94
Fig. 4f (bottom)
	CV	L1 PC	L5 PP
	12.4	18.41	9.16	ANOVA summary
	15.71	14.5	13.56	F	0.3515
	8.38	10.72	11.6	P value	0.7062
	10.13	13.33	13.53	P value summary	ns
	31.9	41.2	25.56	Significant diff. among means (P < 0.05)?	No
	24.29	24.44	20.56	R square	0.02086
	14.67	20.44	13.13
	21.63	17	22.2	Dunnett's multiple comparisons test	Mean Diff.	95.00% CI of diff.	Significant?	Summary	Adjusted P Value	A-?
	14.86	16	19.75	CV vs. L1 PC	-1.948	-8.127 to 4.232	No	ns	0.6901	B	L1 PC
	16.38	16.38	14.43	CV vs. L5 PP	-0.01083	-6.191 to 6.169	No	ns	>0.9999	C	L5 PP
	14	14.8	17.5
	17.5	18	21
Fig. 4i
	Fed	Starved	Paraquat
	1.67	15	5
	2.13	12	4	ANOVA summary
	2.5	17	4.2	F	86.34
	5.14	15	3.2	P value	<0.0001
	1.11	15	2.2	P value summary	****
	2.25	10	9.5	Significant diff. among means (P < 0.05)?	Yes
	7.22	18	6.7	R square	0.8315
	0.6	14	8.2
	3.75	21	4.8	Tukey's multiple comparisons test	Mean Diff.	95.00% CI of diff.	Significant?	Summary	Adjusted P Value
	7	13	6.2	Fed vs. Starved	-11.98	-14.26 to -9.696	Yes	****	<0.0001	A-B
	2.5	16	8.2	Fed vs. Paraquat	-2.54	-4.821 to -0.2592	Yes	*	0.0263	A-C
	2.25			Starved vs. Paraquat	9.436	6.953 to 11.92	Yes	****	<0.0001	B-C
	2.5
	2.91
	4.5
	1.8
Fig. 4h (top)
	CV	L1 PC	L5 PP
	15	12	12	ANOVA summary
	12	15	14	F	0.08106
	17	17	21	P value	0.9223
	15	18	18	P value summary	ns
	15	20	14	Significant diff. among means (P < 0.05)?	No
	10	14	14	R square	0.00504
	18	16	12
	14	15	21	Tukey's multiple comparisons test	Mean Diff.	95.00% CI of diff.	Significant?	Summary	Adjusted P Value
	21	5	13	CV vs. L1 PC	0.5909	-3.034 to 4.216	No	ns	0.9156	A-B
	13	12	16	CV vs. L5 PP	0.2576	-3.367 to 3.882	No	ns	0.9833	A-C
	16	15	8	L1 PC vs. L5 PP	-0.3333	-3.878 to 3.212	No	ns	0.971	B-C
		15	15
Fig. 4h (bottom)
	CV	L1 PC	L5 PP
	5	5.5	2.9	ANOVA summary
	4	5.6	6.7	F	0.01815
	4.2	8.4	8.7	P value	0.982
	3.2	4.4	3.2	P value summary	ns
	2.2	5.6	4.8	Significant diff. among means (P < 0.05)?	No
	9.5	3.2	5.9	R square	0.001133
	6.7	4.4	5.5
	8.2	4.3	5.4	Tukey's multiple comparisons test	Mean Diff.	95.00% CI of diff.	Significant?	Summary	Adjusted P Value
	4.8	6.7	5.5	CV vs. L1 PC	-0.003788	-1.993 to 1.985	No	ns	>0.9999	A-B
	6.2	6.4	3.9	CV vs. L5 PP	0.1295	-1.859 to 2.119	No	ns	0.986	A-C
	8.2	7.8	9.3	L1 PC vs. L5 PP	0.1333	-1.812 to 2.079	No	ns	0.9845	B-C
		5.6	4.5

## Sheet: Fig. 5
Fig. 5b
	Control	Acetaminophen
	1	10	Unpaired t test
	3	5	P value	0.0005
	4	10	P value summary	***
	6	10	Significantly different (P < 0.05)?	Yes
	2	7	One- or two-tailed P value?	Two-tailed
	4	11	t, df	t=4.511, df=14
	5	5
	3	7
Fig. 5c
	Vehicle	CMA activator
	2	10	Unpaired t test
	3	7	P value	<0.0001
	1	6	P value summary	****
	4	12	Significantly different (P < 0.05)?	Yes
	7	10	One- or two-tailed P value?	Two-tailed
	3	12	t, df	t=5.842, df=16
	6	9
	2	8
	4	8
Fig. 5d
	Vehicle	CMA activator
	0	4	Unpaired t test
	1	6	P value	0.0012
	2	9	P value summary	**
	1	3	Significantly different (P < 0.05)?	Yes
	4	6	One- or two-tailed P value?	Two-tailed
	1	7	t, df	t=4.221, df=12
	4	6
Fig. 5e
	Vehicle	CMA activator
	9.8	21.26	Unpaired t test
	9	27	P value	0.0001
	6	20	P value summary	***
	13	19	Significantly different (P < 0.05)?	Yes
	10	16	One- or two-tailed P value?	Two-tailed
	11	24.3	t, df	t=6.174, df=10

## Sheet: Fig. S1
Fig. S1b
	liver	cereb	cortex	heart	kidney	spleen	muscle TA	muscle GAS
	1.1	7.5	5.4	30.7	1.2	2.4	18.1	20.3
	0.9	8.2	6.9	29.9	1.9	2.9	12.4	14.4
	1	6.4	4.7	35.2	2.1	0.6	7.9	9.8
	1	5.2	2.4	15.44	0.6	0.9	15.6	6
	ANOVA summary							Tukey's multiple comparisons test	Mean Diff.	95.00% CI of diff.	Significant?	Summary	Adjusted P Value				Summary	Adjusted P Value					Summary	Adjusted P Value
	F	19.34						liver vs. cereb	-6.456	-22.05 to 9.136	No	ns	0.8612	A-B	cereb vs. cortex		ns	0.9997			heart vs. kidney		***	0.0004
	P value	<0.0001						liver vs. cortex	-4.191	-19.78 to 11.40	No	ns	0.9842	A-C	cereb vs. heart		**	0.0098			heart vs. spleen		**	0.002
	P value summary	****						liver vs. heart	-25.42	-41.01 to -9.825	Yes	***	0.0004	A-D	cereb vs. kidney		ns	0.8923			heart vs. muscle TA		ns	0.9989
	Significant diff. among means (P < 0.05)?	Yes						liver vs. kidney	-0.3639	-15.96 to 15.23	No	ns	>0.9999	A-E	cereb vs. spleen		ns	0.9975			heart vs. muscle GAS		ns	0.9946
	R square	0.8494						liver vs. spleen	-3.38	-18.97 to 12.21	No	ns	0.9956	A-F	cereb vs. muscle TA		**	0.0025			kidney vs. spleen			ns	0.9978
								liver vs. muscle TA	-28.1	-43.70 to -12.51	Yes	****	<0.0001	A-G	cereb vs. muscle GAS		**	0.0016			kidney vs. muscle TA			***	0.0001
	Brown-Forsythe test							liver vs. muscle GAS	-28.91	-44.50 to -13.32	Yes	****	<0.0001	A-H	cortex vs. heart		**	0.0031			kidney vs. muscle GAS			****	<0.0001
	F (DFn, DFd)	2.034 (7, 24)													cortex vs. kidney		ns	0.9907			spleen vs. muscle TA			***	0.0005
	P value	0.0922													cortex vs. spleen		ns	>0.9999			spleen vs. muscle GAS			***	0.0003
	P value summary	ns													cortex vs. muscle TA		***	0.0008			muscle TA vs. muscle GAS			ns	>0.9999
	Are SDs significantly different (P < 0.05)?	No													cortex vs. muscle GAS		***	0.0005
	Bartlett's test
	Bartlett's statistic (corrected)	41.62
	P value	<0.0001
	P value summary	****
	Are SDs significantly different (P < 0.05)?	Yes
	ANOVA table	SS	DF	MS	F (DFn, DFd)	P value
	Treatment (between columns)	2331	7	333	F (7, 24) = 19.34	P<0.0001
	Residual (within columns)	413.3	24	17.22
	Total	2745	31
	Data summary
	Number of treatments (columns)	8
	Number of values (total)	32
Fig. S1c
	Fed							Starved
	Liver	Brain	Kidney	Pancreas	Heart	S. Muscle	WAT	Liver	Brain	Kidney	Pancreas	Heart	S. Muscle	WAT
to average of 4 housekeeping genes in 1st mice	1.0225	4.3572	2.73651	4.20676	189.794	332.974	3.24786	0.992603	2.0035	1.48893	6.12983	135.993	347.055	5.30663
to average of 4 housekeeping genes in 2nd mice	1.0275	5.72563	2.81115	2.24235	127.692	329.529	4.82601	1.00447	2.36325	1.19337	6.41115	161.91	335.737	5.04252
to average of 4 housekeeping genes in 3rd mice	0.9625	5.66785	4.29363	4.02163	204.741	153.232	2.57645	1.00348	4.95599	1.73305	6.28927	142.56	340.21	5.08746
Two-way ANOVA	Ordinary					Sidak's multiple comparisons test	Mean Diff.	95.00% CI of diff.	Significant?	Summary	Adjusted P Value
Alpha	0.05
						Fed - Starved
Source of Variation	% of total variation	P value	P value summary	Significant?		Liver	0.006667	-70.46 to 70.47	No	ns	>0.9999
Interaction	1.437	0.22	ns	No		Brain	2.147	-68.32 to 72.61	No	ns	>0.9999
Row Factor	93.97	<0.0001	****	Yes		Kidney	1.81	-68.66 to 72.28	No	ns	>0.9999
Column Factor	0.06943	0.5174	ns	No		Pancreas	-2.787	-73.25 to 67.68	No	ns	>0.9999
						Heart	27.25	-43.21 to 97.72	No	ns	0.8923
						S. Muscle	-69.09	-139.6 to 1.378	No	ns	0.0572
						WAT	-1.593	-72.06 to 68.87	No	ns	>0.9999
Fig. S1d
	Fed	Starved	Chloroquine	Acetaminophen
	0.979702	1.50034	0.91	0.83
	1.00716	1.12	0.86	1.32
	1.01345	0.95	1.13	1.09
	ANOVA summary			Tukey's multiple comparisons test	Mean Diff.	95.00% CI of diff.	Significant?	Summary	Adjusted P Value
	F	0.7385		Fed vs. Starved	-0.19	-0.7137 to 0.3337	No	ns	0.665
	P value	0.5581		Fed vs. Chloroquine	0.03344	-0.4903 to 0.5571	No	ns	0.9967
	P value summary	ns		Fed vs. Acetaminophen	-0.0799	-0.6036 to 0.4438	No	ns	0.9595
	Significant diff. among means (P < 0.05)?	No		Starved vs. Chloroquine	0.2234	-0.3002 to 0.7471	No	ns	0.5512
	R square	0.2169		Starved vs. Acetaminophen	0.1101	-0.4136 to 0.6338	No	ns	0.9043
				Chloroquine vs. Acetaminophen	-0.1133	-0.6370 to 0.4104	No	ns	0.8969
Fig. S1g
	Fed								Starved
	Liver	Kidney	Spleen	Pancreas	Heart	Muscle	WAT	BAT	Liver	Kidney	Spleen	Pancreas	Heart	Muscle	WAT	BAT
	1.2	0.5	0.71	1.2	1.2	1	1.2	1.2	1.2	2.5	0.71	1.5	0.9	0.8	2.6	1.2
	0.9	1.9	0.7	1.5	1.3	0.4	0.9	0.8	1.5	3	0.7	1.9	2.6	1.3	2.4	0.9
	1.5	2	1.1	1.7	1.5	1.4	1.8	0.8	1.8	2.5	1.1	1.7	1.5	1.3	2.2	0.8
P
	Two-way ANOVA	Ordinary					multiple comparisons test	Mean Diff.	95.00% CI of diff.	Significant?	Summary	Adjusted P Value
	Alpha	0.05
							Fed - Starved
	Source of Variation	% of total variation	P value	P value summary	Significant?		Liver	-0.3	-1.145 to 0.5447	No	ns	0.9473
	Interaction	13.14	0.0237	*	Yes		Kidney	-1.2	-2.045 to -0.3553	Yes	**	0.0019
	Row Factor	48.39	<0.0001	****	Yes		Spleen	0	-0.8447 to 0.8447	No	ns	>0.9999
	Column Factor	16.59	<0.0001	****	Yes		Pancreas	-0.3333	-1.178 to 0.5114	No	ns	0.9081
							Heart	-0.8667	-1.711 to -0.02196	Yes	*	0.0414
							Muscle	-0.2	-1.045 to 0.6447	No	ns	0.9957
							WAT	-1.1	-1.945 to -0.2553	Yes	**	0.0049
							BAT	-0.03333	-0.8780 to 0.8114	No	ns	>0.9999
Fig. S1h
	Liver	Kidney	Spleen	Pancreas	Heart	Muscle	WAT	BAT
	1	1.70454	0.848606	1.29546	1.95	1.39286	2	1.28571
	1.25	2.04546	0.836653	1.15909	1.35	1.39286	1.84615	0.964286
	1.5	1.70454	1.31474	1.22727	1.65	0.857143	1.69231	0.857143
	ANOVA summary			Tukey's multiple comparisons test	Mean Diff.	95.00% CI of diff.	Significant?	Summary	Adjusted P Value
	F	6.344		Liver vs. Kidney	-0.5682	-1.231 to 0.09424	No	ns	0.122
	P value	0.0011		Liver vs. Spleen	0.25	-0.4124 to 0.9124	No	ns	0.8836
	P value summary	**		Liver vs. Pancreas	0.02273	-0.6397 to 0.6851	No	ns	>0.9999
	Significant diff. among means (P < 0.05)?	Yes		Liver vs. Heart	-0.4	-1.062 to 0.2624	No	ns	0.4592
	R square	0.7351		Liver vs. Muscle	0.03571	-0.6267 to 0.6981	No	ns	>0.9999
				Liver vs. WAT	-0.5962	-1.259 to 0.06627	No	ns	0.0943
				Liver vs. BAT	0.2143	-0.4481 to 0.8767	No	ns	0.9428
				Kidney vs. Spleen	0.8182	0.1558 to 1.481	Yes	*	0.0104
				Kidney vs. Pancreas	0.5909	-0.07151 to 1.253	No	ns	0.099
				Kidney vs. Heart	0.1682	-0.4942 to 0.8306	No	ns	0.984
				Kidney vs. Muscle	0.6039	-0.05853 to 1.266	No	ns	0.0877
				Kidney vs. WAT	-0.02797	-0.6904 to 0.6344	No	ns	>0.9999
				Kidney vs. BAT	0.7825	0.1200 to 1.445	Yes	*	0.015
				Spleen vs. Pancreas	-0.2273	-0.8897 to 0.4351	No	ns	0.9242
				Spleen vs. Heart	-0.65	-1.312 to 0.01242	No	ns	0.0564
				Spleen vs. Muscle	-0.2143	-0.8767 to 0.4481	No	ns	0.9428
				Spleen vs. WAT	-0.8462	-1.509 to -0.1837	Yes	**	0.0079
				Spleen vs. BAT	-0.03571	-0.6981 to 0.6267	No	ns	>0.9999
				Pancreas vs. Heart	-0.4227	-1.085 to 0.2397	No	ns	0.3954
				Pancreas vs. Muscle	0.01299	-0.6494 to 0.6754	No	ns	>0.9999
				Pancreas vs. WAT	-0.6189	-1.281 to 0.04354	No	ns	0.0761
				Pancreas vs. BAT	0.1916	-0.4709 to 0.8540	No	ns	0.9676
				Heart vs. Muscle	0.4357	-0.2267 to 1.098	No	ns	0.3612
				Heart vs. WAT	-0.1962	-0.8586 to 0.4663	No	ns	0.9633
				Heart vs. BAT	0.6143	-0.04814 to 1.277	No	ns	0.0795
				Muscle vs. WAT	-0.6319	-1.294 to 0.03055	No	ns	0.0672
				Muscle vs. BAT	0.1786	-0.4839 to 0.8410	No	ns	0.9777
				WAT vs. BAT	0.8104	0.1480 to 1.473	Yes	*	0.0113
Fig. S1i right
	Liver	Kidney	Unpaired t test
	40.3359	55.7039	P value	0.0462
	26.4089	46.419	P value summary	*
	13.4047		Significantly different (P < 0.05)?	Yes
	23.554		One- or two-tailed P value?	Two-tailed
			t, df	t=2.855, df=4
Fig. S1j
	Liver	Kidney	Unpaired t test
Average of the 1st mice	24.7559	30.9764	P value	0.3422
Average of the 2nd mice	27.0141	25.6061	P value summary	ns
Average of the 3rd mice	12.7738		Significantly different (P < 0.05)?	No
Average of the 4th mice	26.0316		One- or two-tailed P value?	Two-tailed
			t, df	t=1.077, df=4

## Sheet: Fig. S2
Fig. S2f
	Fed		Starved
	Hepatoc.	Kuffer c.	Hepatoc.	Kuffer c.		Two-way ANOVA	Ordinary
	0.941477	1.27	1.01162	0.964626		Alpha	0.05
	1.06216	1.44713	1.00454	0.992543
	1.002	0.631849	0.98405	0.972713		Source of Variation	% of total variation	P value	P value summary	Significant?
						Interaction	0.6481	0.6793	ns	No
						Row Factor	0.2808	0.7853	ns	No
						Column Factor	0.6828	0.6714	ns	No
						multiple comparisons test	Predicted (LS) mean diff.	95.00% CI of diff.	Significant?	Summary	Adjusted P Value
						Fed - STARVED
						Hepatoc.	0.001811	-0.6947 to 0.6983	No	ns	>0.9999
						Kuffer c.	0.139	-0.2092 to 0.4873	No	ns	0.5804
Fig. S2g
	mRNA	CMA puncta	Protein		ANOVA summary
	1.27	1.16203	1.55		F	0.4791
	1.44713	1.77264			P value	0.6509
	0.631849	1.05875			P value summary	ns
					Significant diff. among means (P < 0.05)?	No
					R squared	0.1932
					Tukey's multiple comparisons test	Mean Diff.	95.00% CI of diff.	Significant?	Summary	Adjusted P Value
					mRNA vs. CMA puncta	-0.2133	-1.402 to 0.9748	No	ns	0.8076	A-B
					mRNA vs. Protein	-0.4333	-2.114 to 1.247	No	ns	0.6584	A-C
					CMA puncta vs. Protein	-0.22	-1.900 to 1.460	No	ns	0.89	B-C

## Sheet: Fig. S3
Fig. S3d
	Hepatocytes				Tubules				Glomerulus				WAT
	Fed	Starved	Unpaired t test		Fed	Starved	Unpaired t test		Fed	Starved	Unpaired t test		Fed	Starved	Unpaired t test
	1.26	16.45	P value	<0.0001	2.29	7.29	P value	<0.0001	0	1.31	P value	0.6456	0.67	11.02	P value	<0.0001
	4.43	19.98	P value summary	****	0	6.26	P value summary	****	1.2	0	P value summary	ns	0.54	7.56	P value summary	****
	3.01	15.31	Significantly different (P < 0.05)?	Yes	1.32	8.65	Significantly different (P < 0.05)?	Yes	0	0	Significantly different (P < 0.05)?	No	0.03	3.21	Significantly different (P < 0.05)?	Yes
	6.46	15.62	One- or two-tailed P value?	Two-tailed	3.34	9.19	One- or two-tailed P value?	Two-tailed	1	1.04	One- or two-tailed P value?	Two-tailed	0.91	2.06	One- or two-tailed P value?	Two-tailed
	3.26	17.67	t, df	t=11.53, df=16	2.18	5.12	t, df	t=7.223, df=16	0	0	t, df	t=0.4687, df=16	0.63	12.54	t, df	t=6.147, df=16
	4.21	18.11			3.23	7.14			1.12	2.21			1	10.45
	4.37	14.2			1.27	8.92			0	0			0.56	6.23
	5.45	13.27			1.17	10.17			1.31	0			0.29	9.57
	3.2	11.19			4.45	12.41			0	1.56			0.82	8.12

## Sheet: Fig. S4
Fig. S4a
left
	Dendra
	Ctr	3MA	shATG7	Vps34i	CMA-Act	ANOVA summary
	51	119	74	91	131	F	11.25
	22	189	149	195	115	P value	<0.0001
	129	198	131	206	250	P value summary	****
	45	201	67	87	196	Significant diff. among means (P < 0.05)?	Yes
	45	198	91	91	151	R square	0.3599
	122	76	121	78	164
	182	98	142	185	172	Tukey's multiple comparisons test	Mean Diff.	95.00% CI of diff.	Significant?	Summary	Adjusted P Value
	54	131	99	171	193	Ctr vs. 3MA	-91.28	-137.2 to -45.34	Yes	****	<0.0001	A-B
	41	151	71	98	123	Ctr vs. shATG7	-38.97	-86.32 to 8.391	No	ns	0.1568	A-C
	42	165	61	198	119	Ctr vs. Vps34i	-77.85	-127.0 to -28.74	Yes	***	0.0003	A-D
	21	172	9	67	91	Ctr vs. CMA-Act	-88.83	-134.2 to -43.50	Yes	****	<0.0001	A-E
	8	91	87	81	120
	100	165	112	212	100
	60	200	134	173	86
	39	33	123		136
	51	198	116		163
	23	193			286
	49	149			173
					63
middle
	LAMP1
	Ctr	3MA	shATG7	Vps34i	CMA-Act	ANOVA summary
	753	1360	861	720	500	F	0.264
	301	580	641	1345	642	P value	0.9003
	611	1210	549	643	823	P value summary	ns
	289	983	745	552	630	Significant diff. among means (P < 0.05)?	No
	265	652	1073	762	469	R square	0.01303
	365	877	952	615	785
	1007	529	835	712	886	Tukey's multiple comparisons test	Mean Diff.	95.00% CI of diff.	Significant?	Summary	Adjusted P Value
	867	886	773	734	876	Ctr vs. 3MA	-28.53	-268.0 to 210.9	No	ns	0.9973	A-B
	531	332	917	523	798	Ctr vs. shATG7	-79.53	-319.0 to 159.9	No	ns	0.8857	A-C
	921	601	817	99	915	Ctr vs. Vps34i	-34.12	-273.6 to 205.3	No	ns	0.9946	A-D
	659	992	803	529	896	Ctr vs. CMA-Act	-63.76	-303.2 to 175.7	No	ns	0.9456	A-E
	425	342	623	863	604
	1245	629	753	766	649
	907	764	699	918	750
	855	662	872	639	981
	862	423	832	1234	993
	1273	799	743	1062	1023
right
	LC3
	ctrl	3MA	shATG7	Vps34i	CMA-Act	ANOVA summary
	191	158	114	98	152	F	10.52
	200	293	70	111	454	P value	<0.0001
	94	82	128	136	143	P value summary	****
	226	73	60	100	150	Significant diff. among means (P < 0.05)?	Yes
	229	141	56	150	365	R square	0.3476
	82	221	68	122	165
	312	159	112	97	430	Tukey's multiple comparisons test	Mean Diff.	95.00% CI of diff.	Significant?	Summary	Adjusted P Value
	367	69	67	103	262	ctrl vs. 3MA	112.7	31.36 to 194.1	Yes	**	0.002	A-B
	51	115	74	115	185	ctrl vs. shATG7	145.4	61.54 to 229.3	Yes	****	<0.0001	A-C
	483	94	57	83	201	ctrl vs. Vps34i	113.3	26.37 to 200.3	Yes	**	0.0043	A-D
	326	84	65	125	153	ctrl vs. CMA-Act	1.889	-79.47 to 83.25	No	ns	>0.9999	A-E
	102	73	101	102	241
	92	69	117	145	182
	187	105	79	122	101
	88	83	63		236
	490	75	95		301
	452	85			172
	137	101			182
Fig. S4b
left
	GREEN SIGNAL
	None No PS	PS 12h	PS12h-PQ12h	PQ24h-PS12h	ANOVA summary
	637	521	187	484	F	10.97
	519	842	35	77	P value	<0.0001
	188	250	61	110	P value summary	****
	378	231	132	698	Significant diff. among means (P < 0.05)?	Yes
	377	123	52	670	R square	0.3262
	640	401	132	562
	95	212	75	198	Tukey's multiple comparisons test	Mean Diff.	95.00% CI of diff.	Significant?	Summary	Adjusted P Value
	303	313	124	348	None No PS vs. PS 12h	137.3	-9.815 to 284.5	No	ns	0.076	A-B
	297	71	101	155	None No PS vs. PS12h-PQ12h	313.4	166.2 to 460.5	Yes	****	<0.0001	A-C
	287	78	66	100	None No PS vs. PQ24h-PS12h	98.22	-48.93 to 245.4	No	ns	0.3024	A-D
	346	105	58	10
	502	85	42	464
	615	59	84	413
	401	322	173	128
	537	362	41	202
	334	263	59	248
	212	146	93	82
	509	321	21	460
right
	RED SIGNAL
	None No PS	PS 12h	PS12h-PQ12h	PQ24h-PS12h	ANOVA summary
	3	38	165	101	F	14.7
	2	3	14	225	P value	<0.0001
	0	50	36	123	P value summary	****
	1	3	108	288	Significant diff. among means (P < 0.05)?	Yes
	2	12	25	291	R square	0.3933
	0	22	32	56
	0	2	44	50	Tukey's multiple comparisons test	Mean Diff.	95.00% CI of diff.	Significant?	Summary	Adjusted P Value
	0	5	12	3	None No PS vs. PS 12h	-15.33	-64.52 to 33.85	No	ns	0.8443	A-B
	2	30	18	4	None No PS vs. PS12h-PQ12h	-41.44	-90.63 to 7.743	No	ns	0.1284	A-C
	2	25	24	9	None No PS vs. PQ24h-PS12h	-114.2	-163.4 to -65.03	Yes	****	<0.0001	A-D
	1	17	3	4
	2	28	73	314
	2	8	32	172
	0	24	25	49
	1	3	53	139
	0	11	22	126
	2	7	18	74
	1	9	63	49

## Sheet: Fig. S5
Fig. S5f
	Layer 1	Layer 2	Layer 3	ANOVA summary			Tukey's multiple comparisons test	Mean Diff.	95.00% CI of diff.	Significant?	Summary	Adjusted P Value
	14	27	34	F	1.558		cv vs. L1 PC	2.425	-5.216 to 10.07	No	ns	0.733	A-B
	28	31	30	P value	0.2142		cv vs. L5 PP	-3.386	-11.27 to 4.500	No	ns	0.5674	A-C
	11	26	25	P value summary	ns		L1 PC vs. L5 PP	-5.812	-13.62 to 2.001	No	ns	0.1862	B-C
	23	11	30	Significant diff. among means (P < 0.05)?	No
	7	12	11	R squared	0.02147
	21	6	14
	13	10	19
	40	13	16
	27	17	42
	3	11	26
	16	46	54
	16	44	22
	15	36	12
	20	37	23
	69	17	10
	69	38	16
	51	37	35
	51	14	48
	26	13	33
	27	32	17
	31	60	77
	40	10	14
	14	21	58
	12	27	41
	11	11	10
	7	6	35
	9	14	48
	29	13	25
	52	17	37
	32	23	34
	10	28	28
	17	30	49
	15	22	43
	36	27	65
	64	9	53
	29	25	25
	22	49	31
	10	14	8
	42	11	12
	18	25	14
	7	25	17
	26	12	17
	5	24	10
	6	39	17
	11	7	8
	82	10
	32	24
	7	41
	19	29
		31
		7
